# Supplementary material for: Anti-nucleocapsid antibody levels and pulmonary comorbid conditions are linked to post–COVID-19 syndrome
Source: JCI Insight. 2022 Jul 8;7(13):e156713. doi: 10.1172/jci.insight.156713 (PMC9310538; doi:10.1172/jci.insight.156713)
Supplement: Supplemental table 7 [file jciinsight-7-156713-s085.xlsx]

## Sheet: genus_summary_022822
Genus Summary
CZ Biohub ID	Stanford ID	COVID status	Total Reads	Non-host Reads	Genus	Kingdom	NT RPM	Adjusted P value (FDR)
RR067e_00002_W-R309_D8_S60	55689-0044-D0	Positive	4353164	11360	Corynebacterium	bacteria	30.6426	3.98611e-66
					Malassezia	eukaryota	4.79158	7.64503e-82
					Cutibacterium	bacteria	1.87553	1.97e-239
					Mycobacterium	bacteria	2.88397	0
RR067e_00003_W-R309_F7_S54	55689-0046-D0	Positive	45316	4442	Staphylococcus	bacteria	99	0
					Corynebacterium	bacteria	99	5.81062e-248
					Malassezia	eukaryota	99	0
					Cutibacterium	bacteria	23.0069	1.51415e-154
					Klebsiella	bacteria	5.32334	0
RR067e_00005_W-R311_E2_S199	55689-0040-D30	Positive	1362722	858	Leifsonia	bacteria	99	0
					Ralstonia	bacteria	3.78985	0.000360766
RR067e_00009_W-R310_G6_S140	55689-0037-D0	Positive	243888	31468	Cutibacterium	bacteria	45.7608	0
					Corynebacterium	bacteria	99	0
					Staphylococcus	bacteria	99	0
					Lawsonella	bacteria	99	0
					Malassezia	eukaryota	99	2.12527e-178
					Thermoanaerobacterium	bacteria	99	0
					Neisseria	bacteria	0.0417826	0
RR067e_00010_W-R311_B1_S188	55689-0047-D0	Positive	1574346	15862	Malassezia	eukaryota	99	1.3008748455e-320
					Staphylococcus	bacteria	71.5513	0
					Corynebacterium	bacteria	34.5287	4.6669e-13
					Finegoldia	bacteria	99	0
					Halomonas	bacteria	99	0
					Cutibacterium	bacteria	9.42217	5.87639e-183
					Streptococcus	bacteria	-0.0556382	0
RR067e_00025_W-R311_B3_S204	55689-0023-D0	Positive	642472	11434	Corynebacterium	bacteria	99	0
					Cutibacterium	bacteria	0.637947	2.34974e-28
					Bradyrhizobium	bacteria	0.73194	0
					Staphylococcus	bacteria	0.0292071	0
RR067e_00026_W-R311_B8_S244	55689-0033-D0	Positive	2619246	1122	Corynebacterium	bacteria	0.628164	1.74483e-20
					Malassezia	eukaryota	0.275638	2.00672e-30
					Cutibacterium	bacteria	-0.170003	1.90895e-24
RR067e_00031_W-R311_E4_S215	OHC-OHC001-V02-NASL	Positive	127122	558	Corynebacterium	bacteria	51.771	1.62691e-11
					Anaerococcus	bacteria	99	0
					Malassezia	eukaryota	38.1054	3.89983e-37
					Campylobacter	bacteria	1.2697	0
					Cutibacterium	bacteria	0.794319	2.7575e-10
RR067e_00035_W-R311_H3_S210	55689-0031-D0	Positive	97458	1844	Neisseria	bacteria	32.0058	0
					Corynebacterium	bacteria	57.2451	1.54816e-05
					Cutibacterium	bacteria	1.93754	3.05973e-09
RR067e_00038_W-R311_C5_S221	55689-0059-D0	Positive	156498	1564	Corynebacterium	bacteria	46.3015	2.34618e-15
					Cutibacterium	bacteria	2.66517	9.11683e-36
RR067e_00053_W-R309_H3_S24	55689-0035-D0	Positive	2368680	81332	Staphylococcus	bacteria	99	0
					Corynebacterium	bacteria	22.3605	2.60988e-13
					Leifsonia	bacteria	35.6121	0
					Streptococcus	bacteria	0.261756	0
					Actinomyces	bacteria	0.137433	0
					Cutibacterium	bacteria	1.42579	8.6742e-51
RR067e_00054_W-R311_F1_S192	55689-0038-D0	Positive	1516496	9980	Corynebacterium	bacteria	63.168	3.99489e-20
					Cutibacterium	bacteria	10.2683	8.47735e-180
RR067e_00062_W-R310_F8_S154	55689-0057-D0	Positive	6386076	83994	Corynebacterium	bacteria	99	5.27222e-145
					Streptomyces	bacteria	4.77425	0
					Cutibacterium	bacteria	5.24854	1.14836e-169
					Malassezia	eukaryota	6.43302	2.63219e-35
					Staphylococcus	bacteria	1.24239	0
					Bradyrhizobium	bacteria	0.118304	0
RR067e_00081_W-R311_D6_S230	55689-0051-D30	Positive	167302	96	Pseudoxanthomonas	bacteria	66.1925	0
RR067e_00093_W-R311_F3_S208	55689-0074-D30	Positive	4140426	7254	Sphingomonas	bacteria	24.4819	0.00687303
					Corynebacterium	bacteria	10.8766	0.0060568
					Bradyrhizobium	bacteria	0.280763	0
					Acinetobacter	bacteria	-0.284101	0
RR067e_00095_W-R310_C9_S159	OHC-001-V03	Positive	415124	2864	Corynebacterium	bacteria	99	4.44545e-94
					Peptoniphilus	bacteria	99	0
					Anaerococcus	bacteria	99	0
					Campylobacter	bacteria	4.95058	0
					Staphylococcus	bacteria	2.68445	0
					Cutibacterium	bacteria	1.29511	1.77741e-55
					Streptococcus	bacteria	-0.173699	0
RR067e_00099_W-R309_B9_S65	OHC-007-V03	Positive	4526298	69316	Corynebacterium	bacteria	99	1.66959e-56
					Sphingomonas	bacteria	99	8.95265e-108
					Cutibacterium	bacteria	13.0332	6.34851e-269
					Salmonella	bacteria	0.515682	0
RR067e_00186_W-R309_E2_S13	55689-0095-Month2	Positive	2836264	2664	Staphylococcus	bacteria	8.23704	0
					Haemophilus	bacteria	2.28815	0
					Saccharomyces	eukaryota	9.87348	0.000154831
					Corynebacterium	bacteria	0.59229	3.42809e-05
					Streptococcus	bacteria	-0.13669	0
RR067e_00189_W-R311_A1_S187	55689-0039-Month2	Positive	195868	78214	Cutibacterium	bacteria	99	0
					Lawsonella	bacteria	99	0
					Corynebacterium	bacteria	99	0
					Malassezia	eukaryota	99	0
					Staphylococcus	bacteria	99	0
					Finegoldia	bacteria	99	0
					Micromonospora	bacteria	70.6739	0
					Aspergillus	eukaryota	37.5991	0
					Propionibacterium	bacteria	26.3905	0
					Rhodococcus	bacteria	1.89405	0
					Streptococcus	bacteria	0.902377	0
					Pseudomonas	bacteria	0.577831	0.00177739
					Enterococcus	bacteria	-0.166715	0
RR067e_00190_W-R310_A1_S94	55689-0093-Month2	Positive	100396386	3875134	Cutibacterium	bacteria	99	0
					Malassezia	eukaryota	99	0
					Corynebacterium	bacteria	99	4.71359e-161
					Lawsonella	bacteria	99	0
					Mycobacteroides	bacteria	8.55045	0
					Peptoniphilus	bacteria	99	0
					Saccharomyces	eukaryota	99	3.13456e-15
					Anaerococcus	bacteria	99	0
					Finegoldia	bacteria	99	0
					Aspergillus	eukaryota	1.36399	0
					Streptomyces	bacteria	-0.323796	0
					Negativicoccus	bacteria	99	0
					Nocardia	bacteria	2.52144	0
					Staphylococcus	bacteria	9.96762	0
					Botrytis	eukaryota	28.418	0
					Pahexavirus	viruses	46.2157	0
					Pseudomicrostroma	eukaryota	15.9465	0
					Penicillium	eukaryota	77.3479	0
					Bacillus	bacteria	0.714398	0
					Streptococcus	bacteria	0.000422215	0
					Nocardioides	bacteria	2.82816	0
					Prevotella	bacteria	-0.181419	0
					Vibrio	bacteria	-0.128851	0
					Acidipropionibacterium	bacteria	9.43168	0
					Methylobacterium	bacteria	0.71624	0
					Mycobacterium	bacteria	-0.103323	0
					Haemophilus	bacteria	-0.202911	0
					Escherichia	bacteria	-0.307594	0.0730201
					Neisseria	bacteria	-0.180136	0
					Acinetobacter	bacteria	-0.208684	0
					Pseudomonas	bacteria	-0.350723	0.0188956
					Schaalia	bacteria	-0.215597	0
					Beta	eukaryota	1.32292	0
RR067e_00192_W-R309_C5_S35	55689-0046-Month3	Positive	4632786	153190	Staphylococcus	bacteria	99	0
					Corynebacterium	bacteria	99	0
					Malassezia	eukaryota	99	0
					Cutibacterium	bacteria	22.6331	0
					Lawsonella	bacteria	99	0
					Selenomonas	bacteria	-0.123509	0
					Klebsiella	bacteria	0.262153	0
RR067e_00193_W-R310_F1_S99	55689-0035-Month3	Positive	11881906	1108722	Corynebacterium	bacteria	99	0
					Staphylococcus	bacteria	99	0
					Cutibacterium	bacteria	64.6824	0
					Malassezia	eukaryota	99	0
					Peptoniphilus	bacteria	99	0
					Anaerococcus	bacteria	99	0
					Saccharomyces	eukaryota	54.4036	0.000455602
					Sphingomonas	bacteria	23.1927	3.83358e-08
					Parageobacillus	bacteria	100	0
					Lactobacillus	bacteria	1.05446	0
					Clostridium	bacteria	-0.182431	0
					Neisseria	bacteria	0.283029	0
					Streptococcus	bacteria	-0.0625909	0
RR067e_00194_W-R310_A10_S165	55689-0010-Month2	Positive	315530	80588	Corynebacterium	bacteria	99	0
					Staphylococcus	bacteria	99	0
					Cutibacterium	bacteria	46.8018	0
					Dolosigranulum	bacteria	99	0
					Lawsonella	bacteria	99	0
					Malassezia	eukaryota	99	0
					Anaerococcus	bacteria	99	0
					Peptoniphilus	bacteria	99	0
					Saccharomyces	eukaryota	99	3.37489e-07
					Sextaecvirus	viruses	100	0
					Finegoldia	bacteria	99	0
					Demodex	eukaryota	100	0
					Campylobacter	bacteria	3.0195	0
					Bacillus	bacteria	0.730153	0
RR067e_00195_W-R310_G5_S132	55689-0033-Month4	Positive	241768	20192	Moraxella	bacteria	99	0
					Corynebacterium	bacteria	99	0
					Malassezia	eukaryota	99	1.03966e-243
					Saccharomyces	eukaryota	99	1.47408e-10
					Anaerococcus	bacteria	99	0
					Staphylococcus	bacteria	41.7028	0
					Peptoniphilus	bacteria	99	0
					Cutibacterium	bacteria	12.7955	7.65102e-272
					Bacillus	bacteria	0.644903	0
					Ralstonia	bacteria	0.754498	0.0109409
					Streptococcus	bacteria	-0.0683184	0
RR067e_00197_W-R310_A8_S149	55689-0132-D0	Positive	593986	64010	Corynebacterium	bacteria	99	0
					Dolosigranulum	bacteria	99	0
					Cutibacterium	bacteria	86.2282	0
					Malassezia	eukaryota	99	0
					Campylobacter	bacteria	48.8074	0
					Bifidobacterium	bacteria	22.3796	0
					Staphylococcus	bacteria	66.8624	0
					Lawsonella	bacteria	99	0
					Aspergillus	eukaryota	44.6559	0
					Anaerococcus	bacteria	99	0
					Penicillium	eukaryota	99	0
					Streptococcus	bacteria	1.04472	0
					Neisseria	bacteria	9.47006	0
					Negativicoccus	bacteria	99	0
					Citrus	eukaryota	29.9695	0
					Gossypium	eukaryota	29.0921	0
					Citrobacter	bacteria	0.992721	0
					Acinetobacter	bacteria	2.13237	0
					Pseudomonas	bacteria	1.18541	2.20817e-10
					Rhodococcus	bacteria	1.92657	0
					Bacillus	bacteria	-0.103892	0
					Fusobacterium	bacteria	0.830807	0
					Klebsiella	bacteria	0.0820975	0
					Haemophilus	bacteria	0.349997	0
					Providencia	bacteria	0.182846	0.0262755
					Veillonella	bacteria	-0.203367	0
RR067e_00198_W-R309_D4_S28	55689-0017-Month4	Positive	3355150	10082	Staphylococcus	bacteria	20.1675	0
					Corynebacterium	bacteria	15.1313	1.01263e-43
					Cutibacterium	bacteria	2.8507	0
					Lactobacillus	bacteria	0.169687	0
					Streptococcus	bacteria	0.0919103	0
					Haemophilus	bacteria	-0.0644441	0
					Escherichia	bacteria	-0.271397	1.65079e-11
RR067e_00201_W-R310_A9_S157	55689-0093-Month3	Positive	345364	7756	Cutibacterium	bacteria	63.2323	0
					Malassezia	eukaryota	99	0
					Corynebacterium	bacteria	89.7036	2.70595e-48
					Saccharomyces	eukaryota	99	1.49213e-07
					Bacillus	bacteria	0.844911	0
					Staphylococcus	bacteria	4.40102	0
					Ralstonia	bacteria	3.73632	6.3089e-06
					Escherichia	bacteria	-0.264121	0.000752787
RR067e_00202_W-R309_B1_S2	55689-0115--Month2	Positive	1768352	4834	Corynebacterium	bacteria	32.9552	0
					Anaerococcus	bacteria	99	0
					Peptoniphilus	bacteria	27.7733	0
					Malassezia	eukaryota	18.3175	0
					Finegoldia	bacteria	57.988	0
					Staphylococcus	bacteria	3.88633	0
					Cutibacterium	bacteria	3.03834	0
					Campylobacter	bacteria	0.452289	0
					Prevotella	bacteria	-0.191235	0
RR067e_00203_W-R309_A1_S1	55689-0024-Month4	Positive	6028836	4810	Corynebacterium	bacteria	13.6458	1.01803e-300
					Finegoldia	bacteria	24.1311	0
					Malassezia	eukaryota	2.46454	4.47219e-197
					Pseudomonas	bacteria	-0.249846	1.60459e-35
					Streptococcus	bacteria	-0.280163	0
					Staphylococcus	bacteria	-0.382348	0
					Cutibacterium	bacteria	-0.0425338	3.63065e-123
RR067e_00207_W-R309_A2_S9	55689-0040-Month4	Positive	3374624	26378	Corynebacterium	bacteria	99	0
					Cutibacterium	bacteria	11.1316	0
					Anaerococcus	bacteria	99	0
					Peptoniphilus	bacteria	40.5744	0
					Malassezia	eukaryota	13.6432	0
					Staphylococcus	bacteria	3.62809	0
					Propionibacterium	bacteria	0.0549221	0
					Elizabethkingia	bacteria	3.25204	0
					Campylobacter	bacteria	0.0563406	0
					Bacillus	bacteria	-0.182003	0
					Streptococcus	bacteria	-0.27734	0
					Prevotella	bacteria	-0.190954	0
RR067e_00208_W-R309_D1_S4	55689-0062-Month4	Negative	3669232	228442	Moraxella	bacteria	99	0
					Corynebacterium	bacteria	99	0
					Dolosigranulum	bacteria	99	0
					Streptococcus	bacteria	-0.172159	0
					Cutibacterium	bacteria	-0.112353	2.84023e-22
RR067e_00209_W-R310_B6_S135	55689-0043-Month4	Positive	564302	158798	Corynebacterium	bacteria	99	0
					Cutibacterium	bacteria	99	0
					Streptomyces	bacteria	4.90023	0
					Dolosigranulum	bacteria	99	0
					Lawsonella	bacteria	99	0
					Staphylococcus	bacteria	99	0
					Streptococcus	bacteria	26.2064	0
					Peptoniphilus	bacteria	99	0
					Finegoldia	bacteria	99	0
					Neisseria	bacteria	25.3055	0
					Malassezia	eukaryota	85.7014	1.60961e-215
					Alloprevotella	bacteria	99	0
					Rothia	bacteria	56.387	0
					Nocardioides	bacteria	17.0899	0
					Fusobacterium	bacteria	29.2157	0
					Anaerococcus	bacteria	99	0
					Bacteroides	bacteria	68.7485	0
					Haemophilus	bacteria	17.4777	0
					Gemella	bacteria	24.4075	0
					Pasteurella	bacteria	0.0668955	0
					Schaalia	bacteria	0.191566	0
					Actinobacillus	bacteria	1.34749	0
					Actinomyces	bacteria	2.5305	0
					Rhodococcus	bacteria	3.25945	0
					Selenomonas	bacteria	0.244123	0
					Bradyrhizobium	bacteria	0.142535	0
					Veillonella	bacteria	-0.0369183	0
					Enterococcus	bacteria	-0.188828	0
					Prevotella	bacteria	-0.164627	0
					Leptotrichia	bacteria	0.0169742	0
					Escherichia	bacteria	-0.276604	0.00938526
RR067e_00210_W-R310_F4_S123	55689-0047-Month4	Positive	499672	21160	Staphylococcus	bacteria	99	0
					Malassezia	eukaryota	99	0
					Corynebacterium	bacteria	99	2.17895e-65
					Anaerococcus	bacteria	99	0
					Peptoniphilus	bacteria	99	0
					Finegoldia	bacteria	99	0
					Aspergillus	eukaryota	18.4293	0
					Cutibacterium	bacteria	20.2128	0
					Campylobacter	bacteria	11.4022	0
					Streptococcus	bacteria	0.724359	0
					Neisseria	bacteria	0.0783684	0
RR067e_00216_W-R309_H11_S87	OHC019-V06	Positive	4449546	50430	Moraxella	bacteria	59.0326	0
					Malassezia	eukaryota	63.2855	0
					Corynebacterium	bacteria	39.0369	4.97818e-45
					Cutibacterium	bacteria	7.03642	0
					Staphylococcus	bacteria	1.55722	0
					Ralstonia	bacteria	0.560522	0.00214196
					Streptococcus	bacteria	-0.0766413	0
RR067e_00217_W-R310_G1_S100	OHC018-V05	Positive	7342500	122280	Corynebacterium	bacteria	99	0
					Staphylococcus	bacteria	54.2905	0
					Streptococcus	bacteria	0.0102024	0
					Lacticaseibacillus	bacteria	100	0
					Malassezia	eukaryota	1.31675	6.20188e-16
					Veillonella	bacteria	-0.216977	0
					Streptomyces	bacteria	0.114138	0
					Neisseria	bacteria	-0.0672403	0
					Cutibacterium	bacteria	-0.195896	0.0095343
RR067e_00588_W-R309_E3_S21	55689-0040 V5	Positive	3590316	11002	Corynebacterium	bacteria	44.4245	0
					Anaerococcus	bacteria	85.517	0
					Cutibacterium	bacteria	3.44137	0
					Malassezia	eukaryota	5.41494	2.22302e-191
					Staphylococcus	bacteria	1.73919	0
					Acinetobacter	bacteria	0.0609223	0
					Campylobacter	bacteria	-0.251433	0
					Streptococcus	bacteria	-0.264949	0
RR067e_00589_W-R309_G1_S7	55689-0062 V5	Negative	3734044	241456	Moraxella	bacteria	99	0
					Corynebacterium	bacteria	99	0
					Dolosigranulum	bacteria	99	0
					Streptococcus	bacteria	0.0173966	0
					Cutibacterium	bacteria	-0.19024	0.000142666
					Burkholderia	bacteria	3.8827	0
					Malassezia	eukaryota	2.25096	3.43856e-37
RR067e_00590_W-R310_E10_S169	55689-0043 V5	Positive	360448	80194	Corynebacterium	bacteria	99	0
					Cutibacterium	bacteria	86.2267	0
					Dolosigranulum	bacteria	99	0
					Lawsonella	bacteria	99	0
					Staphylococcus	bacteria	99	0
					Haemophilus	bacteria	37.124	0
					Peptoniphilus	bacteria	99	0
					Anaerococcus	bacteria	99	0
					Malassezia	eukaryota	66.5222	2.30682e-110
					Streptococcus	bacteria	10.0913	0
					Lactobacillus	bacteria	0.0380784	0
					Fusobacterium	bacteria	12.1448	0
					Neisseria	bacteria	7.96283	0
					Pasteurella	bacteria	-0.118966	0
					Schaalia	bacteria	0.739053	0
					Alloprevotella	bacteria	77.846	0
					Mycobacterium	bacteria	46.2964	0
					Actinomyces	bacteria	5.56365	0
					Campylobacter	bacteria	2.07862	0
					Actinobacillus	bacteria	0.269455	0
					Veillonella	bacteria	-0.0958649	0
					Capnocytophaga	bacteria	0.0106112	0
					Prevotella	bacteria	-0.152619	0
RR067e_00591_W-R310_D7_S144	55689-0047 V5	Positive	155386	4068	Staphylococcus	bacteria	99	0
					Malassezia	eukaryota	99	0
					Anaerococcus	bacteria	99	0
					Corynebacterium	bacteria	72.588	1.10279e-24
					Finegoldia	bacteria	99	0
					Peptoniphilus	bacteria	99	0
					Cutibacterium	bacteria	11.2287	1.6617e-141
					Herbaspirillum	bacteria	55.6813	0
					Streptococcus	bacteria	-0.0205664	0
RR067e_00593_W-R309_B8_S58	55689-0150 V1	Negative	1849152	23420	Corynebacterium	bacteria	99	0
					Dolosigranulum	bacteria	99	0
					Cutibacterium	bacteria	0.305542	1.28385e-52
					Malassezia	eukaryota	26.0326	9.70398e-302
					Tobamovirus	viruses	99	0
					Streptococcus	bacteria	-0.26709	0
					Neisseria	bacteria	2.16444	0
					Saccharomyces	eukaryota	19.2862	0.00011296
					Staphylococcus	bacteria	0.834932	0
					Bacillus	bacteria	-0.152815	0
RR067e_00594_W-R310_B1_S95	55689-0151 V1	Negative	259490	28008	Moraxella	bacteria	99	0
					Xanthomonas	bacteria	10.9786	3.13878e-14
					Malassezia	eukaryota	84.8818	1.7905e-239
					Corynebacterium	bacteria	35.2196	6.21367e-32
					Anaerococcus	bacteria	99	0
					Staphylococcus	bacteria	5.37685	0
RR067e_00595_W-R310_G4_S124	55689-0081 V6	Positive	569404	3236	Corynebacterium	bacteria	56.2298	1.36682e-26
					Staphylococcus	bacteria	20.0876	0
					Klebsiella	bacteria	4.71505	0
					Cutibacterium	bacteria	3.60942	3.55692e-86
					Streptomyces	bacteria	3.97622	0
					Acinetobacter	bacteria	0.275687	0
					Escherichia	bacteria	-0.292905	0.0317568
RR067e_00596_W-R310_A6_S134	55689-0103 V6	Positive	281904	16024	Corynebacterium	bacteria	99	3.40986e-265
					Staphylococcus	bacteria	99	0
					Malassezia	eukaryota	99	0
					Cutibacterium	bacteria	5.69977	2.73228e-107
					Neisseria	bacteria	8.68695	0
					Aspergillus	eukaryota	12.4488	0
					Lactobacillus	bacteria	0.327113	0
					Streptococcus	bacteria	3.84568	0
					Comamonas	bacteria	13.0194	0.000175765
					Actinomyces	bacteria	1.33086	0
					Haemophilus	bacteria	4.28022	0
					Rothia	bacteria	5.70624	0
					Fusobacterium	bacteria	1.05615	0
					Pasteurella	bacteria	0.0137084	0
					Acinetobacter	bacteria	0.629253	0
					Veillonella	bacteria	-0.197468	0
					Escherichia	bacteria	-0.259094	0.00143229
RR067e_00599_W-R309_C10_S74	55689-0072 V7	Positive	6280744	649812	Corynebacterium	bacteria	99	0
					Cutibacterium	bacteria	43.2904	0
					Dolosigranulum	bacteria	99	0
					Anaerococcus	bacteria	99	0
					Chromobacterium	bacteria	62.112	0
					Malassezia	eukaryota	32.4817	2.1405e-305
					Hymenobacter	bacteria	38.1299	0
					Staphylococcus	bacteria	6.89992	0
					Caulobacter	bacteria	10.108	0
					Campylobacter	bacteria	0.75664	0
					Trichoderma	eukaryota	28.8317	0
					Neisseria	bacteria	-0.0569257	0
					Streptococcus	bacteria	-0.0133756	0
					Veillonella	bacteria	-0.223074	0
					Prevotella	bacteria	-0.182111	0
					Escherichia	bacteria	-0.307284	0.0903217
RR067e_00601_W-R309_B4_S26	55689-0037 V5	Positive	5110230	252936	Corynebacterium	bacteria	99	0
					Schaalia	bacteria	-0.193567	0
					Staphylococcus	bacteria	99	0
					Gardnerella	bacteria	99	0
					Anaerococcus	bacteria	99	0
					Finegoldia	bacteria	99	0
					Megasphaera	bacteria	22.1474	0
					Malassezia	eukaryota	30.4462	5.22308e-143
					Cutibacterium	bacteria	8.32525	5.95434e-252
					Streptococcus	bacteria	-0.205654	0
					Prevotella	bacteria	-0.185805	0
					Acinetobacter	bacteria	-0.258637	0
RR067e_00603_W-R309_A8_S57	55689-0010 V6	Positive	2907170	306572	Corynebacterium	bacteria	99	0
					Cutibacterium	bacteria	50.1221	0
					Malassezia	eukaryota	99	0
					Lawsonella	bacteria	99	0
					Staphylococcus	bacteria	99	0
					Dolosigranulum	bacteria	99	0
					Anaerococcus	bacteria	99	0
					Peptoniphilus	bacteria	99	0
					Saccharomyces	eukaryota	99	8.58402e-19
					Finegoldia	bacteria	99	0
					Arthrobacter	bacteria	16.8491	0
					Aspergillus	eukaryota	15.6207	0
					Modestobacter	bacteria	19.3794	0
					Streptomyces	bacteria	2.33423	0
					Negativicoccus	bacteria	99	0
					Nocardia	bacteria	75.7485	0
					Musa	eukaryota	99	0
					Coniochaeta	eukaryota	100	0
					Campylobacter	bacteria	3.95868	0
					Mediterraneibacter	bacteria	100	0
					Streptococcus	bacteria	0.0327575	0
					Bacillus	bacteria	0.325829	0
					Cupriavidus	bacteria	4.31525	0
					Propionibacterium	bacteria	0.804324	0
					Schaalia	bacteria	-0.166832	0
					Fusobacterium	bacteria	0.407657	0
					Neisseria	bacteria	0.161096	0
					Rothia	bacteria	2.0003	0
					Pseudomonas	bacteria	0.628499	3.69741e-27
					Acinetobacter	bacteria	0.643627	0
					Klebsiella	bacteria	-0.0668703	0
					Enterobacter	bacteria	0.626899	0
					Haemophilus	bacteria	-0.174077	0
					Prevotella	bacteria	-0.189433	0
					Salmonella	bacteria	-0.177218	0
					Escherichia	bacteria	-0.308063	0.0512837
RR067e_00605_W-R309_D6_S44	55689-0012 V6	Positive	2578596	43288	Moraxella	bacteria	72.5736	0
					Corynebacterium	bacteria	99	4.2965e-294
					Staphylococcus	bacteria	24.2157	0
					Cutibacterium	bacteria	0.0384389	1.99987e-26
					Malassezia	eukaryota	10.1445	4.41405e-128
RR067e_00606_W-R310_E1_S98	55689-0003 V6	Positive	15989270	18042	Corynebacterium	bacteria	8.67299	3.79592e-24
					Staphylococcus	bacteria	7.58743	0
					Malassezia	eukaryota	4.93131	4.48768e-122
					Cutibacterium	bacteria	0.706372	1.67502e-139
					Streptococcus	bacteria	-0.238743	0
					Burkholderia	bacteria	-0.106852	0
					Escherichia	bacteria	-0.307021	0.013679
RR067e_00607_W-R310_F7_S146	55689-0011 V6	Positive	21030	944	Corynebacterium	bacteria	99	3.20306e-270
					Cutibacterium	bacteria	19.0865	4.13733e-111
					Streptococcus	bacteria	5.53825	0
RR067e_00608_W-R311_B5_S220	55689-0093 V5	Positive	4535196	197170	Cutibacterium	bacteria	89.0716	0
					Malassezia	eukaryota	99	0
					Corynebacterium	bacteria	99	1.30024e-108
					Talaromyces	eukaryota	99	0
					Aspergillus	eukaryota	13.0099	0
					Peptoniphilus	bacteria	99	0
					Lolium	eukaryota	99	0
					Avena	eukaryota	100	0
					Anaerococcus	bacteria	99	0
					Botrytis	eukaryota	99	0
					Streptococcus	bacteria	2.76295	0
					Staphylococcus	bacteria	8.72322	0
					Actinomyces	bacteria	0.0816061	0
					Pseudomonas	bacteria	0.629304	7.96771e-09
					Sphingomonas	bacteria	2.83719	0.046814
					Burkholderia	bacteria	2.96603	0
					Bradyrhizobium	bacteria	1.77231	0
					Acinetobacter	bacteria	0.735727	0
					Lactobacillus	bacteria	0.00355545	0
					Veillonella	bacteria	-0.205513	0
					Prevotella	bacteria	-0.183885	0
					Haemophilus	bacteria	-0.0213524	0
					Selenomonas	bacteria	-0.0203005	0
RR067e_00609_W-R309_A6_S41	55689-0032 V6	Positive	2690072	67890	Dolosigranulum	bacteria	99	0
					Limosilactobacillus	bacteria	100	0
					Corynebacterium	bacteria	99	4.7957e-73
					Staphylococcus	bacteria	68.1008	0
					Malassezia	eukaryota	78.4437	1.04215e-260
					Latilactobacillus	bacteria	100	0
					Gluconobacter	bacteria	99	0
					Phocaeicola	bacteria	100	0
					Ligilactobacillus	bacteria	100	0
					Hanseniaspora	eukaryota	56.5791	0
					Bifidobacterium	bacteria	99	0
					Megamonas	bacteria	99	0
					Malus	eukaryota	99	0
					Blautia	bacteria	99	0
					Alphaendornavirus	viruses	99	0
					Asaia	bacteria	99	0
					Clavispora	eukaryota	99	0
					Mediterraneibacter	bacteria	100	0
					Collinsella	bacteria	99	0
					Artemisia	eukaryota	100	0
					Alternaria	eukaryota	29.1847	0
					Tobamovirus	viruses	83.4852	0
					Pantoea	bacteria	20.6956	0
					Algoriphagus	bacteria	99	0
					Lactobacillus	bacteria	1.15677	0
					Finegoldia	bacteria	58.0885	0
					Bacillus	bacteria	0.00762255	0
					Herbinix	bacteria	46.4297	0
					Sphingobacterium	bacteria	4.79396	0
					Micromonospora	bacteria	18.833	0
					Bacteroides	bacteria	5.41307	0
					Neisseria	bacteria	0.915846	0
					Peptoniphilus	bacteria	11.3468	0
					Anaerococcus	bacteria	21.4942	0
					Escherichia	bacteria	-0.273618	0.00850086
					Pseudomonas	bacteria	2.21248	7.13155e-16
					Acinetobacter	bacteria	1.72948	0
					Flavobacterium	bacteria	1.18187	5.17259e-21
					Streptococcus	bacteria	0.731215	0
					Citrus	eukaryota	4.5853	0
					Faecalibacterium	bacteria	18.2045	0
					Acetobacter	bacteria	11.7688	0
					Enterococcus	bacteria	-0.19774	0
					Campylobacter	bacteria	-0.0908502	0
					Clostridium	bacteria	-0.185562	0
					Haemophilus	bacteria	0.229226	0
					Fusobacterium	bacteria	0.33238	0
					Veillonella	bacteria	-0.21969	0
					Leptotrichia	bacteria	-0.127426	0
					Klebsiella	bacteria	-0.178867	0
					Salmonella	bacteria	-0.118595	0
					Schaalia	bacteria	-0.156374	0
					Glaesserella	bacteria	-0.190101	0
RR067e_00612_W-R310_C6_S136	55689-0085 V5	Positive	2446352	117382	Corynebacterium	bacteria	99	0
					Staphylococcus	bacteria	99	0
					Malassezia	eukaryota	99	0
					Cutibacterium	bacteria	4.45737	0
					Sextaecvirus	viruses	100	0
					Pseudomonas	bacteria	7.50928	5.45929e-205
					Ralstonia	bacteria	-0.0848465	0.0606905
RR067e_00614_W-R309_G10_S78	55689-0022 V6	Positive	4467578	3820	Tobamovirus	viruses	99	0
					Corynebacterium	bacteria	4.53604	8.99487e-32
					Neisseria	bacteria	-0.18085	0
					Staphylococcus	bacteria	-0.22727	0
					Cutibacterium	bacteria	0.0290061	1.85917e-69
RR067e_00615_W-R310_E2_S106	55689-0118 V4	Positive	323634	7920	Corynebacterium	bacteria	99	0
					Lawsonella	bacteria	99	0
					Malassezia	eukaryota	99	0
					Cutibacterium	bacteria	17.6013	0
					Staphylococcus	bacteria	18.04	0
					Thermus	bacteria	0.722698	0
					Streptococcus	bacteria	0.10882	0
RR067e_00616_W-R310_B7_S143	55689-0099 V5	Positive	502490	22990	Corynebacterium	bacteria	99	0
					Cutibacterium	bacteria	62.6777	0
					Staphylococcus	bacteria	79.3591	0
					Peptoniphilus	bacteria	99	0
					Malassezia	eukaryota	81.6344	0
					Lawsonella	bacteria	99	0
					Anaerococcus	bacteria	99	0
					Mediterraneibacter	bacteria	100	0
					Propionibacterium	bacteria	4.90809	0
					Phocaeicola	bacteria	100	0
					Aggregatibacter	bacteria	5.61512	0
					Mycoplasma	bacteria	0.0801612	0
					Streptococcus	bacteria	0.380197	0
					Bacillus	bacteria	-0.138882	0
					Fusobacterium	bacteria	0.834916	0
					Escherichia	bacteria	-0.0513954	1.57991e-23
					Prevotella	bacteria	-0.182462	0
RR067e_00617_W-R309_A3_S17	55689-0024 V6	Positive	3836086	5698	Corynebacterium	bacteria	30.6937	0
					Staphylococcus	bacteria	1.24592	0
					Cutibacterium	bacteria	-0.119988	1.80128e-40
					Klebsiella	bacteria	-0.0924946	0
RR067e_00618_W-R309_C9_S66	55689-0101 V5	Positive	4340632	57640	Corynebacterium	bacteria	99	4.57255e-167
					Staphylococcus	bacteria	38.5366	0
					Malassezia	eukaryota	69.692	0
					Anaerococcus	bacteria	99	0
					Cutibacterium	bacteria	4.78297	9.37507e-292
					Phocaeicola	bacteria	100	0
					Acinetobacter	bacteria	-0.19063	0
					Leptotrichia	bacteria	-0.178658	0
RR067e_00620_W-R309_D9_S67	55689-0049 V6	Positive	107708	3336	Corynebacterium	bacteria	99	1.34677e-166
					Malassezia	eukaryota	99	0
					Dolosigranulum	bacteria	99	6.39477e-96
					Bifidobacterium	bacteria	99	0
					Staphylococcus	bacteria	13.2056	0
					Streptococcus	bacteria	4.01458	0
					Cutibacterium	bacteria	4.05165	6.98549e-56
					Prevotella	bacteria	-0.0722068	0
					Escherichia	bacteria	-0.174098	2.64732e-06
RR067e_00624_W-R310_G8_S155	55689-0056 V6	Positive	3131042	321388	Moraxella	bacteria	99	0
					Corynebacterium	bacteria	99	0
					Dolosigranulum	bacteria	99	0
					Lawsonella	bacteria	99	0
					Potexvirus	viruses	99	0
					Streptococcus	bacteria	0.2954	0
					Musa	eukaryota	99	0
					Cutibacterium	bacteria	28.2773	0
					Solanum	eukaryota	99	0
					Malassezia	eukaryota	53.9976	2.08581e-232
					Staphylococcus	bacteria	19.7834	0
					Nocardia	bacteria	3.66999	0
					Acinetobacter	bacteria	4.57233	0
					Pseudomonas	bacteria	-0.0205738	0.000220648
					Malus	eukaryota	25.7082	0
					Microbacterium	bacteria	1.66681	0
					Rhodococcus	bacteria	0.539732	0
					Oryza	eukaryota	0.150472	0
RR067e_00626_W-R310_B4_S119	55689-0073 V6	Positive	512190	14384	Streptococcus	bacteria	43.1703	0
					Corynebacterium	bacteria	99	2.06823e-185
					Staphylococcus	bacteria	17.2612	0
					Alternaria	eukaryota	99	0
					Anaerococcus	bacteria	99	0
					Malassezia	eukaryota	29.3783	1.79198e-108
					Xanthomonas	bacteria	41.582	6.40101e-57
					Cutibacterium	bacteria	6.4387	1.40007e-208
					Bradyrhizobium	bacteria	0.335995	0
					Haemophilus	bacteria	0.450052	0
RR067e_00627_W-R309_H8_S63	55689-0008 V7	Positive	3821192	3150	Botrytis	eukaryota	22.571	0
					Porphyrobacter	bacteria	15.0861	0
					Corynebacterium	bacteria	3.65955	1.46107e-11
RR067e_00628_W-R309_B2_S10	55689-0009 V7	Positive	2775996	88504	Corynebacterium	bacteria	99	1.20535e-293
					Staphylococcus	bacteria	99	0
					Malassezia	eukaryota	99	0
					Peptoniphilus	bacteria	99	0
					Anaerococcus	bacteria	99	0
					Lawsonella	bacteria	99	0
					Finegoldia	bacteria	99	0
					Negativicoccus	bacteria	99	0
					Cutibacterium	bacteria	12.5349	0
					Tobamovirus	viruses	99	0
					Streptococcus	bacteria	-0.143002	0
					Streptomyces	bacteria	1.06042	0
					Actinomyces	bacteria	1.42209	0
					Dialister	bacteria	4.60189	0
					Fusobacterium	bacteria	0.646512	0
					Prevotella	bacteria	-0.186232	0
					Propionibacterium	bacteria	1.11626	0
					Campylobacter	bacteria	0.076258	0
					Leptotrichia	bacteria	-0.166173	0
					Enterococcus	bacteria	-0.20235	0
RR067e_00629_W-R311_H7_S242	55689-0161 V2	Positive	395354	150272	Corynebacterium	bacteria	99	0
					Cutibacterium	bacteria	99	0
					Streptomyces	bacteria	34.1952	0
					Malassezia	eukaryota	99	0
					Lawsonella	bacteria	99	0
					Streptococcus	bacteria	15.6744	0
					Anaerococcus	bacteria	99	0
					Rhodococcus	bacteria	12.98	0
					Neisseria	bacteria	5.77336	0
					Staphylococcus	bacteria	8.41095	0
					Bradyrhizobium	bacteria	0.842747	0
RR067e_00631_W-R310_C1_S96	55689-0074 V6	Positive	355860	7026	Corynebacterium	bacteria	99	8.17067e-125
					Dolosigranulum	bacteria	99	0
					Anaerococcus	bacteria	99	0
					Cutibacterium	bacteria	9.56926	7.77544e-218
					Staphylococcus	bacteria	11.9263	0
					Herbaspirillum	bacteria	24.0092	0
					Lactobacillus	bacteria	0.249971	0
					Streptococcus	bacteria	-0.0392254	0
					Zea	eukaryota	0.0731873	0
RR067e_00637_W-R309_B6_S42	55689-0091 V6	Positive	3286754	16722	Corynebacterium	bacteria	54.0728	2.30281e-119
					Anaerococcus	bacteria	99	0
					Peptoniphilus	bacteria	41.4539	0
					Malassezia	eukaryota	25.1521	0
					Micrococcus	bacteria	2.76168	0
					Cutibacterium	bacteria	4.81728	0
					Staphylococcus	bacteria	5.39883	0
					Lactobacillus	bacteria	0.105779	0
					Veillonella	bacteria	-0.224571	0
					Pseudomonas	bacteria	-0.146638	1.25646e-09
					Streptococcus	bacteria	-0.0298374	0
					Rhodococcus	bacteria	0.143081	0
					Haemophilus	bacteria	-0.259082	0
RR067e_00638_W-R311_C1_S189	55689-0138 V3	Positive	855994	43192	Corynebacterium	bacteria	99	5.43176e-239
					Malassezia	eukaryota	99	0
					Comamonas	bacteria	52.4157	2.60547e-09
					Cutibacterium	bacteria	0.784683	1.1795e-17
					Staphylococcus	bacteria	10.2556	0
					Acinetobacter	bacteria	4.08198	0
RR067e_00640_W-R309_H6_S48	55689-0040 V7	Positive	3783488	24288	Staphylococcus	bacteria	24.4958	0
					Corynebacterium	bacteria	28.979	1.24275e-62
					Anaerococcus	bacteria	99	0
					Cutibacterium	bacteria	11.1277	0
					Malassezia	eukaryota	26.2775	0
					Peptoniphilus	bacteria	26.4915	0
					Arachis	eukaryota	64.8008	0
					Pantoea	bacteria	4.85747	0
					Acinetobacter	bacteria	1.58183	0
					Chryseobacterium	bacteria	0.492577	0
					Mycobacterium	bacteria	1.19423	0
					Pseudomonas	bacteria	0.178149	5.70132e-19
					Klebsiella	bacteria	-0.148782	0
					Bacillus	bacteria	-0.184558	0
					Citrobacter	bacteria	-0.152403	0
					Ralstonia	bacteria	0.164293	0.0028921
					Streptococcus	bacteria	-0.265979	0
					Leptotrichia	bacteria	-0.182893	0
RR067e_00641_W-R310_D5_S129	55689-0026 V7	Positive	111450	1166	Cutibacterium	bacteria	25.3772	5.52112924505489e-318
					Neisseria	bacteria	2.99085	0
					Leptotrichia	bacteria	0.384262	0
RR067e_00642_W-R311_F9_S256	55689-0114 V5	Positive	3002728	125016	Corynebacterium	bacteria	99	3.97707e-301
					Mycobacteroides	bacteria	20.3897	0
					Streptomyces	bacteria	3.26784	0
					Peptoniphilus	bacteria	99	0
					Cutibacterium	bacteria	25.2843	0
					Streptococcus	bacteria	0.377818	0
					Anaerococcus	bacteria	99	0
					Staphylococcus	bacteria	10.2481	0
					Aerococcus	bacteria	10.8509	0
					Propionibacterium	bacteria	0.172582	0
					Actinomyces	bacteria	0.344511	0
					Klebsiella	bacteria	6.65877	0
					Malassezia	eukaryota	10.4927	1.77139e-40
RR067e_00643_W-R310_F10_S170	55689-0141 V3	Positive	428870	26358	Dolosigranulum	bacteria	99	0
					Corynebacterium	bacteria	99	3.98737e-224
					Cutibacterium	bacteria	72.0881	0
					Staphylococcus	bacteria	99	0
					Malassezia	eukaryota	99	6.30743966106769e-317
					Streptococcus	bacteria	-0.0102569	0
					Escherichia	bacteria	-0.269124	0.0138285
RR067e_00644_W-R311_H8_S250	55689-0184 V1	Positive	1895848	159620	Cutibacterium	bacteria	83.1026	0
					Corynebacterium	bacteria	99	7.73366e-157
					Malassezia	eukaryota	99	0
					Finegoldia	bacteria	99	0
					Staphylococcus	bacteria	62.0488	0
					Anaerococcus	bacteria	99	0
					Methylorubrum	bacteria	75.4307	0
					Streptococcus	bacteria	0.765374	0
					Rhodococcus	bacteria	1.72729	0
RR067e_00645_W-R310_D6_S137	55689-0180 V1	Positive	585962	2326	Lawsonella	bacteria	99	0
					Corynebacterium	bacteria	37.6111	4.52892e-60
					Halomonas	bacteria	29.0834	0
					Cutibacterium	bacteria	4.71026	4.07027e-273
RR067e_00646_W-R310_F2_S107	55689-0185 V1	Positive	11089568	29738	Malassezia	eukaryota	46.0521	0
					Staphylococcus	bacteria	8.21865	0
					Corynebacterium	bacteria	2.69123	0.000114329
					Sphingomonas	bacteria	2.70987	0.00703964
					Streptococcus	bacteria	0.55023	0
					Cutibacterium	bacteria	0.663821	6.55508e-55
					Neisseria	bacteria	0.0662426	0
					Campylobacter	bacteria	-0.108573	0
					Bradyrhizobium	bacteria	-0.184882	0
					Enterococcus	bacteria	-0.207127	0
RR067e_00647_W-R310_E7_S145	55689-0181 V1	Positive	880254	562	Corynebacterium	bacteria	7.84226	3.54877e-42
					Cutibacterium	bacteria	0.0792081	2.97816e-41
RR067e_00648_W-R310_C12_S183	55689-0050 V7	Positive	354038	62746	Cutibacterium	bacteria	59.8705	0
					Corynebacterium	bacteria	99	0
					Neisseria	bacteria	46.9898	0
					Lawsonella	bacteria	99	0
					Staphylococcus	bacteria	1.82285	0
					Veillonella	bacteria	-0.198075	0
RR067e_00649_W-R310_H11_S180	55689-0105 V6	Positive	190752	118	Enterovirus	viruses	99	0
RR067e_00650_W-R309_A12_S88	55689-0035 V7	Positive	1642560	10702	Corynebacterium	bacteria	89.4719	2.13606e-129
					Peptoniphilus	bacteria	49.6658	0
					Camellia	eukaryota	99	0
					Cutibacterium	bacteria	6.34938	0
					Staphylococcus	bacteria	3.64868	0
					Streptococcus	bacteria	0.179411	0
RR067e_00651_W-R310_D3_S113	55689-0183 V1	Positive	237996	3310	Dolosigranulum	bacteria	99	0
					Corynebacterium	bacteria	99	3.11009e-155
					Malassezia	eukaryota	23.4829	1.50494e-55
					Staphylococcus	bacteria	9.2266	0
					Cutibacterium	bacteria	3.44128	1.64473e-79
					Neisseria	bacteria	0.240429	0
					Pseudomonas	bacteria	0.281323	1.65619e-06
RR067e_00652_W-R310_H2_S109	55689-0182 V1	Positive	342140	2562	Corynebacterium	bacteria	99	3.28094e-140
					Staphylococcus	bacteria	17.986	0
					Cutibacterium	bacteria	1.18253	3.89358e-53
RR067e_00653_W-R309_F11_S85	55689-0017 V8	Positive	5235712	5146	Anaerococcus	bacteria	50.6672	0
					Corynebacterium	bacteria	1.44082	1.06298e-05
					Staphylococcus	bacteria	1.5977	0
					Sphingomonas	bacteria	0.551477	0.0224147
					Malassezia	eukaryota	2.50132	3.58552e-51
					Clostridium	bacteria	-0.185431	0
					Cutibacterium	bacteria	0.174678	1.47139e-50
					Streptococcus	bacteria	-0.272623	0
					Haemophilus	bacteria	-0.210597	0
RR067e_00654_W-R310_G9_S163	55689-0029 V7	Positive	447198	5352	Corynebacterium	bacteria	99	4.06477e-198
					Debaryomyces	eukaryota	99	0
					Malassezia	eukaryota	39.9395	1.22379e-168
					Rothia	bacteria	24.2149	0
					Staphylococcus	bacteria	10.1565	0
					Cutibacterium	bacteria	6.2244	5.6747e-254
					Streptococcus	bacteria	1.49677	0
					Neisseria	bacteria	1.2159	0
					Veillonella	bacteria	-0.205742	0
					Haemophilus	bacteria	-0.0837654	0
					Prevotella	bacteria	-0.188654	0
RR067e_00656_W-R309_H4_S32	55689-0044 V7	Positive	1920686	2798	Staphylococcus	bacteria	17.978	0
					Malassezia	eukaryota	39.2212	0
					Cutibacterium	bacteria	0.406521	6.15257e-114
					Streptococcus	bacteria	-0.25575	0
RR067e_00659_W-R311_G2_S201	55689-0076 V7	Positive	272692	9108	Corynebacterium	bacteria	99	3.18992e-170
					Cutibacterium	bacteria	54.4955	0
					Finegoldia	bacteria	99	0
					Staphylococcus	bacteria	26.8889	0
					Neisseria	bacteria	0.706476	0
					Streptococcus	bacteria	0.465943	0
RR067e_00660_W-R309_E8_S61	55689-0058 V7	Positive	2778356	22386	Enterovirus	viruses	99	0
					Pseudomonas	bacteria	31.9985	0
					Malassezia	eukaryota	86.661	0
					Corynebacterium	bacteria	2.69369	5.4421e-06
					Staphylococcus	bacteria	2.05405	0
					Cutibacterium	bacteria	0.619276	5.84992e-65
					Ralstonia	bacteria	0.118268	0.0177198
					Klebsiella	bacteria	-0.0469582	0
RR067e_00662_W-R310_G2_S108	55689-0046 V7	Positive	1383282	154472	Corynebacterium	bacteria	99	0
					Staphylococcus	bacteria	99	0
					Lawsonella	bacteria	99	0
					Cutibacterium	bacteria	17.5836	0
					Malassezia	eukaryota	99	0
					Aspergillus	eukaryota	14.286	0
					Anaerococcus	bacteria	99	0
					Streptococcus	bacteria	2.25589	0
					Klebsiella	bacteria	0.918782	0
					Prevotella	bacteria	-0.186986	0
					Ralstonia	bacteria	1.04729	0.017417
					Acinetobacter	bacteria	0.196004	0
					Escherichia	bacteria	-0.293802	0.0489239
RR067e_00663_W-R309_D7_S52	55689-0187 V1	Positive	3591106	23046	Corynebacterium	bacteria	92.6342	6.84003e-29
					Fragaria	eukaryota	99	0
					Cyberlindnera	eukaryota	100	0
					Lupinus	eukaryota	68.9168	0
					Malassezia	eukaryota	22.8934	9.91811e-68
					Aegilops	eukaryota	2.59084	0
					Halomonas	bacteria	28.4006	0
					Sphingomonas	bacteria	8.842	0.00990228
					Prunus	eukaryota	37.2484	0
					Cutibacterium	bacteria	-0.00810101	1.17761e-05
					Staphylococcus	bacteria	2.34153	0
					Streptococcus	bacteria	0.272394	0
					Triticum	eukaryota	0.86076	0
					Escherichia	bacteria	-0.283072	0.0316955
RR067e_00664_W-R310_H3_S117	55689-0191 V1	Positive	1599244	3058	Corynebacterium	bacteria	7.77748	1.15776e-11
					Citrobacter	bacteria	1.04996	0
					Nocardioides	bacteria	4.32801	0
					Paracoccus	bacteria	1.35821	0
					Cutibacterium	bacteria	0.837838	2.48387e-66
					Bradyrhizobium	bacteria	0.0835985	0
					Burkholderia	bacteria	0.485772	0
					Bacillus	bacteria	-0.170126	0
					Staphylococcus	bacteria	0.518496	0
					Pseudomonas	bacteria	-0.268517	0.000650404
					Haemophilus	bacteria	-0.151997	0
					Triticum	eukaryota	-0.0170513	0
					Salmonella	bacteria	-0.0470218	0
					Escherichia	bacteria	-0.282081	6.62199e-05
RR067e_00666_W-R310_H7_S148	55689-0190 V1	Positive	489606	4462	Corynebacterium	bacteria	99	9.84423e-41
					Enterocloster	bacteria	100	0
					Malassezia	eukaryota	32.7924	5.54027e-82
					Actinomyces	bacteria	7.98984	0
					Mycobacteroides	bacteria	37.752	0
					Schaalia	bacteria	-0.130265	0
					Streptococcus	bacteria	2.5403	0
					Bacteroides	bacteria	4.7798	0
					Cutibacterium	bacteria	2.50004	2.30444e-54
					Staphylococcus	bacteria	2.98317	0
					Leptotrichia	bacteria	0.0478993	0
					Veillonella	bacteria	-0.1833	0
					Prevotella	bacteria	-0.190021	0
RR067e_00672_W-R309_A7_S49	55689-0042-V8	Positive	4446428	117880	Malassezia	eukaryota	99	0
					Staphylococcus	bacteria	99	0
					Corynebacterium	bacteria	99	3.95618e-153
					Anaerococcus	bacteria	99	0
					Aspergillus	eukaryota	2.71089	0
					Peptoniphilus	bacteria	99	0
					Finegoldia	bacteria	99	0
					Neisseria	bacteria	2.73802	0
					Cutibacterium	bacteria	5.28368	0
					Rothia	bacteria	3.80286	0
					Streptococcus	bacteria	-0.24275	0
RR067e_00674_W-R311_D1_S190	55689-0196-D0	Positive	823218	313614	Corynebacterium	bacteria	99	0
					Dolosigranulum	bacteria	99	0
					Cutibacterium	bacteria	93.5063	0
					Streptococcus	bacteria	-0.114249	0
					Nocardioides	bacteria	4.2496	0
					Staphylococcus	bacteria	57.9649	0
					Anaerococcus	bacteria	99	0
					Latilactobacillus	bacteria	100	0
					Malassezia	eukaryota	50.0379	4.11992e-131
					Mycobacterium	bacteria	17.7727	0
					Rhodococcus	bacteria	8.25502	0
					Dothistroma	eukaryota	100	0
					Acinetobacter	bacteria	5.28861	0
					Vibrio	bacteria	5.92368	0
					Veillonella	bacteria	-0.194636	0
					Bacillus	bacteria	-0.077584	0
RR067e_00676_W-R310_C10_S167	55689-0208-D0	Negative	1267796	15654	Dolosigranulum	bacteria	99	0
					Staphylococcus	bacteria	36.6917	0
					Peptoniphilus	bacteria	99	0
					Corynebacterium	bacteria	53.3517	1.14257e-57
					Lawsonella	bacteria	99	0
					Finegoldia	bacteria	99	0
					Anaerococcus	bacteria	99	0
					Malassezia	eukaryota	37.1391	6.25455e-244
					Klebsiella	bacteria	3.91452	0
					Cutibacterium	bacteria	8.29418	0
					Citrobacter	bacteria	-0.0876323	0
					Streptococcus	bacteria	0.04007	0
					Leuconostoc	bacteria	2.73678	0
					Bradyrhizobium	bacteria	0.131543	0
					Fusobacterium	bacteria	0.159705	0
RR067e_00677_W-R310_F11_S178	55689-0200-D0	Positive	1333704	15618	Corynebacterium	bacteria	99	1.43263e-286
					Staphylococcus	bacteria	14.6868	0
					Anaerococcus	bacteria	99	0
					Peptoniphilus	bacteria	33.6016	0
					Cutibacterium	bacteria	7.33898	0
					Frigoribacterium	bacteria	99	0
					Nocardioides	bacteria	4.69706	0
					Lactobacillus	bacteria	0.609658	0
					Malassezia	eukaryota	7.81847	8.97847e-65
					Streptococcus	bacteria	1.22911	0
					Neisseria	bacteria	0.190202	0
					Prevotella	bacteria	-0.188636	0
RR067e_00678_W-R309_E4_S29	55689-0185-Month3	Positive	4054606	1160	Corynebacterium	bacteria	0.852077	3.72894e-06
					Staphylococcus	bacteria	1.46339	0
					Lactobacillus	bacteria	-0.171858	0
					Malassezia	eukaryota	0.212179	5.36158e-16
					Cutibacterium	bacteria	-0.186845	9.63616e-08
					Betacoronavirus	viruses	-0.859359	0
RR067e_00679_W-R311_D12_S277	55689-0222-Month2	Positive	2942450	11320	Dolosigranulum	bacteria	99	0
					Saccharomyces	eukaryota	87.715	1.89958e-12
					Corynebacterium	bacteria	40.0935	3.77933e-69
					Staphylococcus	bacteria	9.99272	0
					Rhodotorula	eukaryota	91.7989	0
					Arachis	eukaryota	39.5636	0
					Mycobacteroides	bacteria	8.03972	0
					Streptococcus	bacteria	-0.0963875	0
					Cutibacterium	bacteria	1.34818	2.49712e-141
					Bacillus	bacteria	-0.0643939	0
					Veillonella	bacteria	-0.21706	0
					Prevotella	bacteria	-0.190946	0
					Enterococcus	bacteria	-0.206679	0
RR067e_00683_W-R309_B12_S89	55689-0213-D0	Positive	3220216	90402	Corynebacterium	bacteria	99	7.79998e-213
					Malassezia	eukaryota	87.8214	3.32402e-248
					Streptococcus	bacteria	0.557601	0
					Citrus	eukaryota	14.2725	0
					Staphylococcus	bacteria	6.42874	0
					Campylobacter	bacteria	2.33321	0
					Cutibacterium	bacteria	1.95035	3.26453e-41
RR067e_00684_W-R310_D12_S184	55689-0212-D0	Positive	2196608	472	Corynebacterium	bacteria	1.71453	0.000976847
					Staphylococcus	bacteria	0.466989	0
RR067e_00685_W-R309_E6_S45	55689-0181-D30	Positive	3257214	2070	Corynebacterium	bacteria	6.17042	2.25345e-13
					Malassezia	eukaryota	4.69804	5.91151e-66
					Staphylococcus	bacteria	-0.204045	0
					Cutibacterium	bacteria	0.159933	6.51178e-38
RR067e_00687_W-R309_A10_S72	55689-0072-V8	Positive	4024180	157070	Corynebacterium	bacteria	99	1.65479e-243
					Cutibacterium	bacteria	16.5273	7.02262e-306
					Campylobacter	bacteria	21.1089	0
					Malassezia	eukaryota	50.6118	3.00742e-148
					Hanseniaspora	eukaryota	22.9713	0
					Anaerococcus	bacteria	99	0
					Gammapapillomavirus	viruses	100	0
					Citrobacter	bacteria	0.819763	0
					Rhodococcus	bacteria	-0.0639113	0
					Escherichia	bacteria	-0.296463	0.0924069
RR067e_00688_W-R310_B2_S103	55689-0207-D0	Positive	10359668	340506	Corynebacterium	bacteria	99	0
					Dolosigranulum	bacteria	99	0
					Malassezia	eukaryota	93.1311	0
					Staphylococcus	bacteria	8.0195	0
					Cutibacterium	bacteria	1.01709	7.76333e-103
					Streptococcus	bacteria	-0.199488	0
					Rhodococcus	bacteria	-0.194196	0
RR067e_00689_W-R309_C11_S82	55689-0210-D0	Positive	2187590	6552	Corynebacterium	bacteria	72.4643	3.06853e-161
					Cutibacterium	bacteria	-0.0564148	2.10102e-19
					Staphylococcus	bacteria	0.230013	0
RR067e_00691_W-R310_A2_S102	55689-0181-Month2	Positive	904058	1160	Corynebacterium	bacteria	19.9333	2.36634e-61
					Saccharomyces	eukaryota	53.2262	1.00514e-13
					Halomonas	bacteria	35.6189	0
					Bacillus	bacteria	-0.0934185	0
					Streptococcus	bacteria	-0.0100639	0
					Staphylococcus	bacteria	-0.114752	0
					Haemophilus	bacteria	-0.142779	0
					Escherichia	bacteria	-0.293691	3.29836e-06
RR067e_00693_W-R309_H2_S16	55689-0217-D0	Positive	2969004	1381816	Corynebacterium	bacteria	99	0
					Dolosigranulum	bacteria	99	0
					Streptomyces	bacteria	7.09631	0
					Cutibacterium	bacteria	26.4123	2.37477e-294
					Lactobacillus	bacteria	0.61005	0
					Staphylococcus	bacteria	99	0
					Lawsonella	bacteria	99	0
					Nocardioides	bacteria	36.8864	0
					Kocuria	bacteria	11.1519	0
					Peptoniphilus	bacteria	99	0
					Latilactobacillus	bacteria	100	0
					Streptococcus	bacteria	1.7201	0
					Anaerococcus	bacteria	99	0
					Lupinus	eukaryota	12.1105	0
					Finegoldia	bacteria	99	0
					Actinoplanes	bacteria	8.60056	0
					Neisseria	bacteria	12.3843	0
					Williamsia	bacteria	100	0
					Campylobacter	bacteria	7.0863	0
					Gemella	bacteria	24.6714	0
					Puccinia	eukaryota	100	0
					Colletotrichum	eukaryota	99	0
					Nocardia	bacteria	26.3985	0
					Panicovirus	viruses	100	0
					Fusobacterium	bacteria	0.6806	0
					Hymenobacter	bacteria	41.0409	0
					Gardnerella	bacteria	73.2928	0
					Mycolicibacterium	bacteria	36.144	0
					Malassezia	eukaryota	17.6602	6.93006e-34
					Faecalibacterium	bacteria	59.52	0
					Microlunatus	bacteria	37.7632	0
					Penicillium	eukaryota	98.8731	0
					Alloprevotella	bacteria	32.3319	0
					Diaphorobacter	bacteria	10.3563	0
					Dietzia	bacteria	0.3257	0
					Phycicoccus	bacteria	10.4817	0
					Mycobacterium	bacteria	11.2798	0
					Propionibacterium	bacteria	0.186174	0
					Olea	eukaryota	12.1911	0
					Schaalia	bacteria	-0.0715166	0
					Granulicatella	bacteria	6.59469	0
					Lactococcus	bacteria	0.497457	0
					Rothia	bacteria	6.16652	0
					Haemophilus	bacteria	1.91653	0
					Sphingomonas	bacteria	5.32766	0.0827803
					Acinetobacter	bacteria	0.785928	0
					Gordonia	bacteria	2.04886	0
					Arthrobacter	bacteria	4.80077	0
					Leuconostoc	bacteria	3.02323	0
					Rhodococcus	bacteria	1.50701	0
					Pedobacter	bacteria	5.88366	0
					Micrococcus	bacteria	2.09601	0
					Debaryomyces	eukaryota	11.5093	0
					Treponema	bacteria	2.43907	0
					Pseudomonas	bacteria	0.14729	0.00431607
					Actinomyces	bacteria	0.41993	0
					Paracoccus	bacteria	0.624636	0
					Blautia	bacteria	6.23163	0
					Enterococcus	bacteria	-0.202246	0
					Prevotella	bacteria	-0.187923	0
					Bacillus	bacteria	-0.182659	0
					Bacteroides	bacteria	1.02963	0
					Bradyrhizobium	bacteria	-0.0526133	0
					Veillonella	bacteria	-0.212854	0
					Pasteurella	bacteria	-0.244526	0
					Salmonella	bacteria	-0.194405	0
RR067e_00694_W-R311_E8_S247	55689-0057-V8	Positive	62266	2070	Corynebacterium	bacteria	99	5.31666e-87
					Cutibacterium	bacteria	41.1413	5.98277e-283
RR067e_00695_W-R309_G11_S86	55689-0017-V9	Positive	6374998	1860	Mycobacterium	bacteria	0.928341	0
					Streptococcus	bacteria	-0.266843	0
					Burkholderia	bacteria	-0.0458963	0
					Cutibacterium	bacteria	-0.0947454	3.49594e-51
RR067e_00698_W-R309_D5_S36	55689-0203-D0	Positive	121114	1506	Corynebacterium	bacteria	99	6.48952e-213
					Streptococcus	bacteria	0.771814	0
RR067e_00699_W-R309_E5_S37	55689-0024-V8	Positive	4660408	18562	Corynebacterium	bacteria	80.5693	0
					Lawsonella	bacteria	99	0
					Anaerococcus	bacteria	46.5453	0
					Cutibacterium	bacteria	0.465177	2.91148e-152
					Klebsiella	bacteria	0.704233	0
					Streptococcus	bacteria	-0.226222	0
RR067e_00701_W-R311_A4_S211	55689-0235-D0	Positive	139526	3318	Corynebacterium	bacteria	99	1.93877e-64
					Saccharomyces	eukaryota	99	5.06209e-11
					Finegoldia	bacteria	99	0
					Anaerococcus	bacteria	99	0
					Staphylococcus	bacteria	54.0921	0
					Peptoniphilus	bacteria	99	0
					Neisseria	bacteria	4.42988	0
					Campylobacter	bacteria	3.62996	0
					Streptococcus	bacteria	1.28294	0
					Cutibacterium	bacteria	5.4356	9.65703e-60
					Bacillus	bacteria	0.541753	0
					Haemophilus	bacteria	1.41234	0
RR067e_00703_W-R310_H1_S101	55689-0220-D0	Positive	17601428	199486	Corynebacterium	bacteria	99	3.96754e-257
					Anaerococcus	bacteria	99	0
					Staphylococcus	bacteria	23.8833	0
					Peptoniphilus	bacteria	32.7042	0
					Cutibacterium	bacteria	2.35361	5.37581e-213
					Finegoldia	bacteria	78.4321	0
					Malassezia	eukaryota	7.98226	1.37363e-110
					Mycobacteroides	bacteria	3.99833	0
					Streptococcus	bacteria	-0.176903	0
					Selenomonas	bacteria	-0.160662	0
					Pseudomonas	bacteria	-0.294746	0.00088848
					Acinetobacter	bacteria	-0.0827065	0
RR067e_00705_W-R310_G3_S116	55689-0047-V8	Positive	422210	22844	Corynebacterium	bacteria	99	0
					Cutibacterium	bacteria	30.9058	0
					Malassezia	eukaryota	99	0
					Anaerococcus	bacteria	99	0
					Peptoniphilus	bacteria	99	0
					Finegoldia	bacteria	99	0
					Campylobacter	bacteria	2.57504	0
					Pseudomonas	bacteria	0.422419	2.83243e-08
					Fusobacterium	bacteria	0.607198	0
					Streptococcus	bacteria	0.143094	0
					Lactobacillus	bacteria	0.0288252	0
RR067e_00706_W-R309_D10_S75	55689-0177-Month2	Positive	3806540	8934	Saccharomyces	eukaryota	85.8512	2.75467e-16
					Staphylococcus	bacteria	16.4634	0
					Corynebacterium	bacteria	20.1747	1.41236e-49
					Methylobacterium	bacteria	17.4487	0
RR067e_00707_W-R310_E3_S114	55689-0247-D0	Positive	12492776	48946	Corynebacterium	bacteria	47.9968	1.48187e-50
					Pseudomonas	bacteria	13.2649	3.1153e-207
					Porphyromonas	bacteria	0.965113	0
					Fusobacterium	bacteria	0.60146	0
					Streptococcus	bacteria	0.277133	0
					Staphylococcus	bacteria	0.534724	0
					Klebsiella	bacteria	-0.0621424	0
RR067e_00708_W-R309_C2_S11	55689-0205-D0	Positive	6026622	4024	Corynebacterium	bacteria	9.86447	4.37026e-97
					Pseudomonas	bacteria	-0.344701	2.49347e-08
					Klebsiella	bacteria	-0.0199891	0
RR067e_00709_W-R311_G1_S193	55689-0013-V8	Positive	2375960	21016	Penaeus	eukaryota	99	0
					Corynebacterium	bacteria	58.6843	3.06501e-22
					Peptoniphilus	bacteria	99	0
					Hordeum	eukaryota	83.1808	0
					Zea	eukaryota	10.2616	0
					Staphylococcus	bacteria	9.27075	0
					Triticum	eukaryota	2.38855	0
					Cutibacterium	bacteria	3.15895	2.85167e-72
					Oryza	eukaryota	6.92646	0
					Aegilops	eukaryota	5.62938	0
					Pseudomonas	bacteria	-0.10413	0.00373575
					Malassezia	eukaryota	1.78757	5.50901e-09
					Streptococcus	bacteria	-0.194243	0
					Haemophilus	bacteria	0.146288	0
RR067e_00710_W-R311_C11_S269	55689-0172-D7	Positive	2372658	1254364	Corynebacterium	bacteria	99	0
					Cutibacterium	bacteria	54.5385	0
					Malassezia	eukaryota	99	0
					Finegoldia	bacteria	99	0
					Aspergillus	eukaryota	47.8038	0
					Peptoniphilus	bacteria	99	0
					Anaerococcus	bacteria	99	0
					Staphylococcus	bacteria	54.9351	0
					Bifidobacterium	bacteria	27.5148	0
					Rhodococcus	bacteria	1.19704	0
					Streptococcus	bacteria	0.437135	0
					Bradyrhizobium	bacteria	-0.0285043	0
RR067e_00714_W-R309_B5_S34	55689-0223-D0	Positive	4119722	2512	Saccharomyces	eukaryota	46.2171	5.53485e-12
					Streptococcus	bacteria	-0.183142	0
					Bacillus	bacteria	-0.135144	0
					Staphylococcus	bacteria	0.587902	0
					Ralstonia	bacteria	0.212075	0.000223035
					Cutibacterium	bacteria	0.00592659	8.27568e-37
RR067e_00717_W-R309_C3_S19	55689-0222-D0	Positive	4032592	5478	Agrobacterium	bacteria	23.2126	0
					Cutibacterium	bacteria	0.893677	2.0062e-82
RR067e_00718_W-R309_C7_S51	55689-0211-D0	Positive	2228410	2402	Corynebacterium	bacteria	10.3291	2.1117e-33
					Porphyrobacter	bacteria	9.2086	0
					Enterovirus	viruses	16.2731	0
					Neisseria	bacteria	0.098632	0
					Streptococcus	bacteria	-0.20263	0
					Cutibacterium	bacteria	0.0783283	1.74285e-41
RR067e_00719_W-R309_F4_S30	55689-0011-V9	Positive	194350	5072	Moraxella	bacteria	99	0
					Corynebacterium	bacteria	99	7.61778e-183
					Staphylococcus	bacteria	11.0524	0
					Bacillus	bacteria	0.269154	0
RR067e_00723_W-R309_G4_S31	55689-0013-V9	Positive	3494320	8032	Saccharomyces	eukaryota	93.4553	2.80008e-09
					Corynebacterium	bacteria	10.6838	3.54661e-14
					Staphylococcus	bacteria	12.2624	0
					Bacillus	bacteria	0.226672	0
RR067e_00725_W-R309_E1_S5	55689-0224-D0	Positive	3654536	12938	Dolosigranulum	bacteria	99	0
					Corynebacterium	bacteria	44.6097	1.54046e-146
					Saccharomyces	eukaryota	53.6002	1.59193e-14
					Finegoldia	bacteria	99	0
					Bacillus	bacteria	-0.125382	0
					Cutibacterium	bacteria	-0.139898	9.92206e-15
					Staphylococcus	bacteria	0.578815	0
RR067e_00727_W-R310_F6_S139	55689-0215-D0	Positive	156688	3752	Corynebacterium	bacteria	99	1.19177e-99
					Staphylococcus	bacteria	99	0
					Peptoniphilus	bacteria	99	0
					Lachnoclostridium	bacteria	99	0
					Actinomyces	bacteria	3.86901	0
					Cutibacterium	bacteria	7.42901	2.57925e-105
					Streptococcus	bacteria	0.726575	0
					Fusobacterium	bacteria	1.82846	0
					Veillonella	bacteria	-0.171301	0
					Escherichia	bacteria	-0.227446	0.000249198
RR067e_00729_W-R309_C6_S43	55689-0051-V8	Positive	4814728	582	Cutibacterium	bacteria	-0.175181	8.11015e-10
RR067e_00731_W-R310_A5_S126	55689-0007-V9	Positive	531244	2212	Corynebacterium	bacteria	56.7579	3.64059e-32
					Staphylococcus	bacteria	6.9955	0
					Cutibacterium	bacteria	2.039	2.21428e-59
					Veillonella	bacteria	-0.211836	0
					Prevotella	bacteria	-0.18169	0
RR067e_00732_W-R311_B9_S252	55689-0201-D0	Positive	153504	3428	Staphylococcus	bacteria	72.1254	0
					Cutibacterium	bacteria	38.7898	0
					Corynebacterium	bacteria	98.7672	7.00338e-33
					Peptoniphilus	bacteria	99	0
					Lawsonella	bacteria	99	0
					Anaerococcus	bacteria	99	0
					Haemophilus	bacteria	0.914496	0
					Streptococcus	bacteria	0.481471	0
RR067e_00737_W-R309_E9_S68	55689-0192-D0	Positive	2522210	28010	Corynebacterium	bacteria	99	2.21158e-254
					Staphylococcus	bacteria	53.679	0
					Dolosigranulum	bacteria	99	0
					Anaerococcus	bacteria	99	0
					Klebsiella	bacteria	8.91101	0
					Lawsonella	bacteria	99	0
					Cutibacterium	bacteria	1.61476	1.18977e-139
					Finegoldia	bacteria	67.0784	0
					Malassezia	eukaryota	5.83757	3.30777e-64
					Sphingomonas	bacteria	0.895464	0.0298595
					Neisseria	bacteria	-0.0717589	0
					Streptococcus	bacteria	-0.179906	0
					Haemophilus	bacteria	-0.0862716	0
RR067e_00740_W-R310_C2_S104	55689-0037-V8	Positive	206886	23174	Corynebacterium	bacteria	99	0
					Staphylococcus	bacteria	78.7167	0
					Lawsonella	bacteria	99	0
					Anaerococcus	bacteria	99	0
					Cutibacterium	bacteria	9.97756	1.15126e-198
					Malassezia	eukaryota	27.0861	8.54614e-58
RR067e_00743_W-R310_B10_S166	55689-0004-V8	Positive	291120	5024	Lawsonella	bacteria	99	0
					Corynebacterium	bacteria	39.8636	1.70395e-16
					Cutibacterium	bacteria	36.8448	0
					Malassezia	eukaryota	52.3852	2.19971e-102
					Peptoniphilus	bacteria	94.1929	0
					Staphylococcus	bacteria	21.5391	0
					Neisseria	bacteria	1.51063	0
					Klebsiella	bacteria	4.44904	0
RR067e_00744_W-R309_A9_S64	55689-0005-V8	Positive	2275180	37514	Corynebacterium	bacteria	99	0
					Cutibacterium	bacteria	2.15609	1.22464e-154
					Dolosigranulum	bacteria	99	1.08496e-49
					Staphylococcus	bacteria	9.14523	0
					Klebsiella	bacteria	-0.0865878	0
					Escherichia	bacteria	-0.296629	0.00295748
RR067e_00745_W-R310_C4_S120	55689-0033 V6	Positive	1173184	153090	Moraxella	bacteria	99	0
					Dolosigranulum	bacteria	99	0
					Corynebacterium	bacteria	99	0
					Cutibacterium	bacteria	4.66628	8.90951e-119
					Staphylococcus	bacteria	47.0306	0
					Peptoniphilus	bacteria	82.2115	0
					Malassezia	eukaryota	22.405	2.67489e-78
RR067e_00749_W-R310_H5_S133	OHC003-V06	Positive	755334	152850	Corynebacterium	bacteria	99	0
					Dolosigranulum	bacteria	99	0
					Cutibacterium	bacteria	1.58064	6.42337e-55
					Staphylococcus	bacteria	3.53025	0
					Streptococcus	bacteria	-0.185307	0
					Aquabacterium	bacteria	11.3046	0
					Bradyrhizobium	bacteria	0.969019	0
RR067e_00755_W-R310_B8_S150	OHC030-V06	Positive	365142	117152	Staphylococcus	bacteria	99	0
					Corynebacterium	bacteria	99	0
					Cutibacterium	bacteria	65.6699	0
					Malassezia	eukaryota	99	0
					Lawsonella	bacteria	99	0
					Peptoniphilus	bacteria	99	0
					Neisseria	bacteria	37.2914	0
					Anaerococcus	bacteria	99	0
					Finegoldia	bacteria	99	0
					Eikenella	bacteria	39.348	0
					Geobacillus	bacteria	69.8923	0
					Streptococcus	bacteria	0.497241	0
					Escherichia	bacteria	0.455964	3.42394e-45
RR067e_00758_W-R309_G6_S47	OHC004-V02	Positive	3745084	189756	Moraxella	bacteria	99	0
					Corynebacterium	bacteria	94.2604	1.29507e-184
					Malassezia	eukaryota	9.16894	3.33645e-136
					Cutibacterium	bacteria	-0.105209	4.20598e-14
					Neisseria	bacteria	-0.163159	0
					Bacillus	bacteria	-0.186871	0
					Acinetobacter	bacteria	-0.0117812	0
RR067e_00759_W-R310_B3_S111	OHC001-V05	Positive	26325872	39290	Corynebacterium	bacteria	19.3125	9.99233e-48
					Peptoniphilus	bacteria	17.4166	0
					Finegoldia	bacteria	47.9049	0
					Anaerococcus	bacteria	59.4169	0
					Campylobacter	bacteria	0.353003	0
					Staphylococcus	bacteria	0.450387	0
					Cutibacterium	bacteria	0.561273	1.078e-114
					Streptococcus	bacteria	-0.252636	0
					Morganella	bacteria	-0.242294	0
RR067e_00762_W-R309_B10_S73	OHC007-V06	Positive	3438828	148578	Corynebacterium	bacteria	99	0
					Dolosigranulum	bacteria	99	0
					Malassezia	eukaryota	99	0
					Cutibacterium	bacteria	1.89392	1.24487e-241
					Staphylococcus	bacteria	1.90107	0
					Propionibacterium	bacteria	0.253208	0
					Escherichia	bacteria	-0.302702	0.00207704
RR067e_00765_W-R311_E3_S207	OHC003-V08	Positive	1145092	59540	Corynebacterium	bacteria	99	1.45676e-238
					Dolosigranulum	bacteria	99	0
					Cutibacterium	bacteria	2.71896	2.36706e-45
					Neurospora	eukaryota	99	0
					Finegoldia	bacteria	99	0
					Staphylococcus	bacteria	6.7297	0
					Anaerococcus	bacteria	99	0
					Bifidobacterium	bacteria	99	0
					Acinetobacter	bacteria	7.66503	0
					Fusobacterium	bacteria	1.9018	0
					Zea	eukaryota	-0.231592	0
RR067e_00768_W-R310_H6_S141	OHC018-V09	Positive	134352	3568	Corynebacterium	bacteria	99	3.47118e-132
					Tobamovirus	viruses	99	0
					Streptococcus	bacteria	0.381355	0
RR067e_00769_W-R310_E5_S130	OHC019-V09	Positive	472434	4786	Malassezia	eukaryota	99	0
					Corynebacterium	bacteria	56.0516	1.99308e-34
					Cutibacterium	bacteria	3.49418	1.96418e-99
					Staphylococcus	bacteria	1.98071	0
